# Supplementary material for: Genetic diversity and population structure in Ethiopian Urochloa brizantha genotypes uncovered using inter simple sequence repeat (ISSR) markers
Source: PLoS One. 2026 Jan 8;21(1):e0340368. doi: 10.1371/journal.pone.0340368 (PMC12782424; doi:10.1371/journal.pone.0340368)
Supplement: S1 File — (XLSX) [file pone.0340368.s001.xlsx]

## Sheet: 812
		812-1	812-2	812-3	812-4	812-5	812-6	812-7	812-8	812-9	812-10	812-11	812-12	812-13	812-14	812-15	812-16	812-17	812-18	812-19	812 conc-data
9677	13	0	0	0	0	1	0	1	0	1	1	0	1	1	0	1	1	0	1	0	0000101011011011010
11032	14	0	0	0	0	1	0	0	0	1	1	0	1	1	0	1	0	0	1	0	0000100011011010010
11042	15	0	1	0	0	1	0	1	0	1	1	1	1	1	0	1	1	0	1	1	0100101011111011011
11043	16	0	0	0	0	0	0	1	0	1	1	0	1	0	0	0	0	0	1	0	0000001011010000010
11332	17	0	0	0	0	0	0	0	0	1	1	0	0	0	0	0	0	0	1	0	0000000011000000010
11335	18	0	0	0	0	1	0	1	0	1	1	0	0	1	0	0	1	0	1	0	0000101011001001010
11553	19	0	0	0	0	1	0	0	0	1	1	0	1	0	0	1	0	0	1	1	0000100011010010011
13584	20	1	1	0	0	1	0	1	0	1	1	0	0	0	0	0	0	0	1	1	1100101011000000011
13591	21	0	0	0	0	1	0	0	0	1	1	0	1	0	0	1	0	0	1	1	0000100011010010011
13594	22	0	0	0	0	0	0	1	0	1	1	0	1	0	0	0	0	0	1	0	0000001011010000010
13598	23	0	0	0	0	0	0	0	0	1	1	0	1	0	0	1	0	0	1	0	0000000011010010010
13600	24	0	0	0	0	0	0	0	0	1	1	0	1	0	0	0	1	0	1	1	0000000011010001011
13346	25	0	1	0	1	0	0	1	1	1	1	0	0	0	0	0	0	0	1	0	0101001111000000010
13352	27	1	1	1	1	0	0	1	1	1	1	0	0	0	0	0	0	0	1	0	1111001111000000010
13353	28	0	1	0	1	0	0	1	0	1	1	0	0	0	0	0	0	1	1	0	0101001011000000110
13356	29	0	1	0	1	0	0	1	0	1	1	0	1	0	0	0	0	0	1	0	0101001011010000010
13365	30	1	1	0	1	0	0	1	1	1	1	1	0	1	0	0	0	0	1	0	1101001111101000010
13368	32	1	1	0	1	0	0	1	0	1	1	1	1	1	0	0	0	0	1	0	1101001011111000010
13375	33	0	1	0	1	0	0	1	0	1	1	0	1	0	0	0	0	1	1	0	0101001011010000110
13377	34	0	1	0	1	0	0	1	0	1	1	0	1	1	0	0	0	0	1	0	0101001011011000010
13379	35	0	1	0	1	0	1	1	0	1	1	1	1	0	0	0	0	0	1	0	0101011011110000010
13382	36	0	1	0	1	0	0	1	0	1	1	0	1	0	0	0	0	0	1	0	0101001011010000010
13635	37	1	1	1	1	0	0	1	0	1	1	0	0	0	0	0	0	0	1	0	1111001011000000010
13640	38	0	1	0	0	0	1	1	1	1	1	1	0	1	1	0	0	1	1	0	0100011111101100110
13643	39	0	0	0	1	0	1	1	1	1	1	0	0	1	1	0	0	0	1	0	0001011111001100010
13648	40	0	1	1	1	0	1	1	1	1	1	0	0	0	1	0	0	0	1	0	0111011111000100010
13386	41	0	0	1	1	0	1	1	1	0	1	0	0	1	0	0	0	1	1	0	0011011101001000110
13389	42	0	0	1	0	1	0	1	1	0	1	1	1	1	0	0	0	0	1	0	0010101101111000010
13391	43	1	1	1	0	1	0	0	0	0	1	1	0	0	0	0	0	0	1	0	1110100001100000010
13602	44	0	0	0	0	1	0	0	1	0	0	1	1	1	0	0	0	0	1	0	0000100100111000010
13604	45	0	0	1	0	1	1	1	0	0	0	1	1	1	0	0	0	0	1	0	0010111000111000010
13606	46	0	1	0	1	1	0	1	1	0	1	0	1	1	0	0	0	0	1	0	0101101101011000010
13610	47	0	0	1	0	1	0	1	1	0	1	1	0	0	0	0	0	1	1	0	0010101101100000110
13614	48	0	0	1	1	1	0	1	0	1	0	1	1	1	0	0	0	0	1	0	0011101010111000010
13617	49	0	1	0	1	0	0	1	0	1	0	1	1	1	0	1	0	0	1	0	0101001010111010010
13619	50	0	0	0	1	0	1	1	0	0	0	1	1	0	0	0	1	1	1	0	0001011000110001110
13620	51	0	0	0	1	0	1	0	0	0	0	1	1	0	0	0	0	0	1	0	0001010000110000010
13622	52	1	0	1	1	0	1	0	0	0	1	1	1	0	0	0	0	1	1	0	1011010001110000110
13623	53	0	0	0	1	0	0	1	1	0	0	1	1	0	0	0	0	0	1	0	0001001100110000010
13629	54	1	0	0	1	0	1	1	1	1	0	1	1	1	0	0	0	0	1	0	1001011110111000010
13420	55	0	0	0	1	1	1	0	1	0	0	1	1	0	0	1	1	0	1	0	0001110100110011010
13423	57	0	0	0	1	1	0	0	1	1	0	1	1	0	0	0	0	0	1	0	0001100110110000010
13429	58	0	0	0	0	0	0	0	1	0	0	1	1	0	0	1	1	0	1	1	0000000100110011011
13434	59	0	1	0	1	1	1	1	1	1	0	1	1	1	0	1	0	1	1	0	0101111110111010110
13436	60	0	1	0	0	0	1	0	1	0	0	1	1	0	0	1	1	0	1	1	0100010100110011011
13448	61	0	0	0	0	1	1	1	1	1	0	1	1	0	0	1	0	1	1	1	0000111110110010111
13452	62	0	1	0	1	0	1	1	1	0	0	1	1	1	0	0	0	0	1	1	0101011100111000011
13456	63	0	1	0	1	0	1	0	1	0	0	1	1	0	0	0	0	0	1	0	0101010100110000010
13462	64	0	1	0	1	0	1	1	1	1	0	1	1	0	0	0	0	0	1	0	0101011110110000010
13467	66	0	1	0	1	0	1	0	0	1	0	1	1	0	0	1	0	0	1	0	0101010010110010010
13469	67	0	1	0	1	0	1	1	0	1	0	1	1	0	0	0	0	0	1	0	0101011010110000010
13492	68	0	1	0	1	0	1	0	1	1	0	1	1	0	0	1	0	0	1	1	0101010110110010011
13499	69	1	1	1	1	0	1	1	1	1	0	1	1	0	1	1	0	0	1	0	1111011110110110010
13482	70	0	1	0	1	0	1	0	1	1	0	1	1	0	0	0	0	0	1	0	0101010110110000010
13484	71	0	1	1	1	0	1	1	1	1	0	1	1	0	1	1	0	0	1	0	0111011110110110010
13502	72	0	1	0	1	0	1	0	0	1	0	1	1	0	1	0	0	0	1	0	0101010010110100010
13506	73	?	?	?	?	?	?	?	?	?	?	1	1	0	?	?	?	?	?	?	??????????110??????
13518	74	0	1	1	1	0	1	0	1	1	0	1	1	0	0	0	0	0	1	0	0111010110110000010
13522	75	0	1	1	1	0	1	1	0	1	0	1	1	0	1	0	0	0	1	0	0111011010110100010
13525	76	1	1	0	1	0	1	0	1	1	0	1	1	0	1	0	0	0	1	0	1101010110110100010
727	0	0	0	1	0	1	1	1	1	1	1	1	0	1	0	0	0	0	1	0	0010111111101000010
2072	1	0	0	1	0	1	1	1	0	1	1	1	0	1	0	1	0	1	1	0	0010111011101010110
13726	2	1	0	1	0	1	1	1	1	1	1	1	0	1	0	1	0	0	1	0	1010111111101010010
13730	3	0	0	1	0	1	1	1	1	1	1	1	0	1	0	0	0	0	1	1	0010111111101000011
13734	4	0	0	0	1	1	1	1	0	1	1	1	0	1	0	0	0	0	1	0	0001111011101000010
13740	5	0	0	0	0	1	1	1	0	1	1	1	0	1	0	1	0	0	1	0	0000111011101010010
13751	6	0	0	1	0	1	1	1	0	1	1	1	0	1	0	1	0	0	1	0	0010111011101010010
13753	7	0	0	1	0	1	1	1	1	1	1	1	0	1	0	1	0	0	1	1	0010111111101010011
13755	8	0	0	1	0	1	1	1	1	1	1	1	0	1	0	0	0	0	1	0	0010111111101000010
13758	9	0	0	0	0	1	0	1	1	1	1	1	0	1	0	0	0	0	1	0	0000101111101000010
13762	10	?	?	?	?	?	?	?	?	?	?	?	?	?	?	?	?	?	?	?	???????????????????
13826	12	1	0	0	1	1	1	1	1	1	1	1	0	1	0	0	0	0	1	0	1001111111101000010
13790	77	0	0	1	1	1	1	0	1	0	1	0	0	1	0	0	0	1	1	0	0011110101001000110
13799	78	0	0	1	1	1	1	0	1	0	1	0	0	1	0	0	0	1	1	0	0011110101001000110
13802	79	0	0	1	1	1	1	0	1	0	1	0	0	0	0	0	0	1	1	0	0011110101000000110
13809	80	0	0	1	1	1	1	0	1	0	1	0	0	1	0	1	0	1	1	0	0011110101001010110
13810	81	0	0	1	0	1	1	0	1	0	1	1	0	0	0	0	0	1	1	0	0010110101100000110
13815	82	0	0	1	0	1	1	0	1	1	1	1	0	1	0	1	0	1	1	0	0010110111101010110
13777	83	1	0	1	0	1	0	0	1	1	1	1	0	0	0	0	0	1	1	0	1010100111100000110
13786	84	1	0	1	0	1	1	0	1	1	1	1	0	0	0	0	0	1	1	0	1010110111100000110

## Sheet: 818
		818-1	818-2	818-3	818-4	818-5	818-6	818-7	818-8	818-9	818-10	818-11	818-12	818-13	818-14	818-15	818-conc-data
9677	13	0	1	0	0	1	0	1	1	0	1	0	1	0	1	1	010010110101011
11032	14	1	1	0	0	1	0	1	1	0	1	0	1	0	1	1	110010110101011
11042	15	1	1	0	0	1	1	1	1	0	1	0	1	0	1	1	110011110101011
11043	16	?	?	?	1	?	?	?	?	?	?	?	?	?	?	?	???1???????????
11332	17	?	?	?	?	1	?	?	?	?	?	?	?	?	?	?	????1??????????
11335	18	1	1	0	0	1	1	1	1	1	1	0	1	0	1	1	110011111101011
11553	19	1	1	0	0	1	1	1	1	0	1	1	1	0	1	1	110011110111011
13584	20	1	1	0	0	1	1	1	1	0	1	0	1	1	1	1	110011110101111
13591	21	0	1	0	0	1	1	1	1	0	1	1	1	0	1	1	010011110111011
13594	22	0	1	0	0	1	1	1	1	1	1	0	1	0	1	1	010011111101011
13598	23	1	1	0	0	1	1	1	1	0	1	1	1	1	1	1	110011110111111
13600	24	1	1	0	0	1	0	1	1	0	1	1	1	1	1	1	110010110111111
13346	25	0	1	1	0	0	1	0	0	1	1	1	1	0	1	0	011001001111010
13352	27	0	1	1	0	1	1	0	0	1	1	1	1	0	0	0	011011001111000
13353	28	1	1	1	1	0	1	0	0	1	1	1	0	0	0	0	111101001110000
13356	29	0	1	1	0	0	0	0	0	1	1	1	1	0	1	0	011000001111010
13365	30	0	1	1	0	0	1	0	1	1	1	0	1	0	0	0	011001011101000
13368	32	0	1	1	0	0	1	0	1	1	1	0	0	0	0	0	011001011100000
13375	33	1	1	1	0	0	1	0	0	1	1	1	0	0	1	0	111001001110010
13377	34	0	1	1	1	0	1	0	0	1	1	1	0	1	0	0	011101001110100
13379	35	0	1	1	0	0	1	0	1	1	1	0	1	0	0	0	011001011101000
13382	36	0	1	1	0	0	1	0	0	1	1	1	1	0	0	0	011001001111000
13635	37	0	1	1	1	1	1	0	0	1	1	0	0	1	0	0	011111001100100
13640	38	0	1	1	0	0	1	0	1	1	1	1	0	0	1	0	011001011110010
13643	39	0	1	1	0	0	1	0	0	1	1	1	0	1	1	0	011001001110110
13648	40	0	1	1	0	0	1	0	0	1	1	0	1	0	0	0	011001001101000
13386	41	0	1	1	0	0	0	1	0	1	1	0	1	1	0	0	011000101101100
13389	42	0	1	1	1	0	0	1	0	1	1	1	1	0	0	0	011100101111000
13391	43	0	1	1	0	0	0	1	1	1	1	0	1	1	0	0	011000111101100
13602	44	0	1	1	0	0	0	1	1	1	1	0	1	1	0	1	011000111101101
13604	45	0	1	1	0	0	1	1	1	1	1	0	1	1	0	0	011001111101100
13606	46	0	0	0	0	1	1	1	0	1	0	0	1	0	0	0	000011101001000
13610	47	0	1	0	0	1	1	1	0	1	0	0	1	0	0	0	010011101001000
13614	48	0	0	0	0	1	1	1	0	1	0	0	1	0	0	0	000011101001000
13617	49	0	0	0	0	1	1	1	0	1	1	0	1	1	0	0	000011101101100
13619	50	0	1	1	0	1	1	1	0	1	1	0	1	0	0	0	011011101101000
13620	51	0	1	0	0	1	1	1	0	1	0	0	1	0	0	0	010011101001000
13622	52	0	1	1	0	1	1	1	0	1	0	0	1	0	1	0	011011101001010
13623	53	0	0	0	0	1	1	1	0	1	0	0	1	0	0	0	000011101001000
13629	54	0	1	1	1	1	1	1	0	1	0	0	1	0	1	0	011111101001010
13420	55	0	1	0	0	1	1	1	1	1	1	0	0	0	0	1	010011111100001
13423	57	?	?	?	?	?	?	?	?	?	?	?	?	?	?	?	???????????????
13429	58	0	1	1	1	1	1	1	1	1	1	0	0	0	0	0	011111111100000
13434	59	0	1	0	0	0	1	1	1	1	1	0	0	0	0	0	010001111100000
13436	60	0	1	1	1	1	1	1	1	1	1	0	0	0	0	0	011111111100000
13448	61	0	1	0	0	0	0	1	0	1	1	0	0	0	0	0	010000101100000
13452	62	0	1	1	0	1	0	1	0	1	1	0	0	0	0	0	011010101100000
13456	63	0	1	1	0	1	0	1	0	1	1	0	0	0	0	0	011010101100000
13462	64	0	1	1	0	1	1	1	1	1	1	0	0	0	0	0	011011111100000
13467	66	0	0	0	0	1	0	1	1	1	0	0	0	0	0	0	000010111000000
13469	67	0	0	0	1	1	0	0	0	1	1	0	0	0	0	0	000110001100000
13492	68	0	0	0	0	1	0	0	0	1	1	0	0	0	0	0	000010001100000
13499	69	0	0	0	0	1	0	0	0	1	1	0	1	0	0	0	000010001101000
13482	70	0	0	0	0	1	0	0	0	1	1	1	1	0	0	0	000010001111000
13484	71	?	?	?	?	?	?	?	?	?	?	?	?	?	?	?	???????????????
13502	72	0	0	1	1	1	0	0	0	1	1	1	0	0	0	0	001110001110000
13506	73	0	0	0	0	1	0	0	0	1	1	1	0	0	0	0	000010001110000
13518	74	0	0	0	1	1	0	1	0	1	1	1	0	0	0	0	000110101110000
13522	75	0	0	0	1	1	0	0	0	1	1	1	1	0	0	0	000110001111000
13525	76	1	0	1	1	1	1	0	0	1	1	1	1	0	0	0	101111001111000
727	0	1	1	1	1	1	1	0	0	0	1	0	0	1	1	0	111111000100110
2072	1	0	?	1	1	1	1	1	1	0	1	1	0	1	0	0	0?1111110110100
13726	2	?	?	?	?	?	?	?	?	?	?	?	0	1	0	?	???????????010?
13730	3	1	?	1	0	1	1	1	0	0	1	0	0	1	0	1	1?1011100100101
13734	4	1	1	1	0	1	1	1	1	1	1	0	0	1	0	0	111011111100100
13740	5	1	1	0	0	1	1	1	1	0	1	1	0	1	0	1	110011110110101
13751	6	0	1	0	0	1	1	0	1	0	1	1	1	1	0	1	010011010111101
13753	7	0	1	0	0	1	1	1	1	0	1	1	0	1	0	1	010011110110101
13755	8	1	1	1	0	1	1	0	1	0	1	1	1	1	0	0	111011010111100
13758	9	1	1	1	1	1	1	0	1	1	1	1	1	1	0	1	111111011111101
13762	10	1	1	0	1	1	1	0	1	0	1	1	1	1	0	0	110111010111100
13826	12	0	0	0	0	1	1	0	0	1	1	0	1	1	0	0	000011001101100
13790	77	0	0	1	1	0	0	0	0	1	1	1	0	1	0	0	001100001110100
13799	78	0	0	1	1	0	1	0	0	1	1	1	0	0	0	0	001101001110000
13802	79	0	0	1	1	0	0	0	1	1	1	1	1	0	0	0	001100011111000
13809	80	0	0	1	1	0	0	0	0	1	1	1	0	1	1	0	001100001110110
13810	81	0	0	0	1	0	0	0	0	1	1	1	1	0	0	0	000100001111000
13815	82	0	0	1	1	0	0	0	0	1	1	1	0	0	0	0	001100001110000
13777	83	0	0	1	1	0	0	0	0	1	1	1	0	0	0	0	001100001110000
13786	84	0	0	1	1	1	1	1	1	1	1	1	0	1	0	0	001111111110100

## Sheet: 841
		841-1	841-2	841-3	841-4	841-5	841-6	841-7	841-8	841-9	841-10	841-11	841-12	841-13	841-14	841-15	841-16	841-con-data
9677	13	0	0	1	1	1	0	1	1	0	0	1	1	1	1	1	0	0011101100111110
11032	14	0	0	1	0	0	0	1	1	0	0	0	1	1	1	1	0	0010001100011110
11042	15	0	0	1	1	0	0	1	1	0	0	0	1	1	1	1	1	0011001100011111
11043	16	0	0	1	1	1	0	1	1	0	0	0	1	1	1	1	0	0011101100011110
11332	17	?	?	?	?	?	?	?	?	?	?	?	?	?	?	?	?	????????????????
11335	18	0	0	1	1	1	0	1	1	0	1	0	1	1	1	1	0	0011101101011110
11553	19	0	0	1	1	1	0	1	1	0	0	0	1	1	1	1	0	0011101100011110
13584	20	0	0	1	1	1	0	1	1	0	1	0	1	1	1	1	0	0011101101011110
13591	21	0	0	1	1	1	0	1	1	0	0	0	1	1	1	1	0	0011101100011110
13594	22	?	?	?	?	?	?	?	?	?	?	?	?	1	?	1	?	????????????1?1?
13598	23	0	0	1	?	?	0	?	?	?	0	?	1	?	1	?	0	001??0???0?1?1?0
13600	24	?	?	?	?	?	?	?	?	?	?	?	?	1	1	1	?	????????????111?
13346	25	?	?	?	?	?	?	?	?	?	1	?	1	1	0	0	0	?????????1?11000
13352	27	0	0	1	1	0	1	1	0	1	1	1	1	1	0	0	0	0011011011111000
13353	28	0	0	0	0	0	1	1	0	1	1	1	1	0	0	0	0	0000011011110000
13356	29	0	0	0	0	0	1	1	0	1	1	1	1	1	0	0	0	0000011011111000
13365	30	0	1	0	0	0	1	1	0	1	1	1	1	1	0	0	0	0100011011111000
13368	32	0	1	0	0	0	1	1	0	1	1	1	0	1	0	0	0	0100011011101000
13375	33	?	?	?	?	?	?	?	?	?	?	1	?	?	1	0	0	??????????1??100
13377	34	0	0	0	0	0	1	1	0	1	1	1	0	1	0	0	0	0000011011101000
13379	35	0	0	0	0	1	1	1	0	1	1	1	0	1	0	0	0	0000111011101000
13382	36	1	1	0	1	0	1	1	0	1	1	1	1	1	0	0	0	1101011011111000
13635	37	0	0	1	0	0	1	1	0	1	1	1	1	1	0	1	0	0010011011111010
13640	38	0	1	0	0	0	1	1	0	1	1	1	1	1	0	1	0	0100011011111010
13643	39	0	0	0	0	1	1	1	0	1	1	1	1	1	0	1	0	0000111011111010
13648	40	?	?	?	?	?	?	?	?	?	?	1	?	1	0	1	0	??????????1?1010
13386	41	1	0	0	0	1	1	0	0	0	1	1	1	0	1	0	0	1000110001110100
13389	42	0	0	0	0	1	1	0	0	0	1	0	1	0	1	0	0	0000110001010100
13391	43	0	0	0	0	0	0	0	1	0	1	0	1	0	1	0	0	0000000101010100
13602	44	?	?	?	?	?	?	?	?	?	?	?	?	?	?	?	?	????????????????
13604	45	0	0	0	0	1	1	1	1	1	1	0	1	0	1	0	0	0000111111010100
13606	46	1	0	0	0	1	0	0	0	0	1	0	1	0	1	0	0	1000100001010100
13610	47	1	1	1	0	1	1	1	1	1	1	0	1	1	1	0	0	1110111111011100
13614	48	0	0	1	0	1	1	0	1	1	1	0	1	0	1	0	0	0010110111010100
13617	49	0	0	0	1	1	1	1	0	1	1	0	1	0	1	0	0	0001111011010100
13619	50	1	1	0	0	1	1	0	0	1	1	0	1	1	1	0	1	1100110011011101
13620	51	0	0	0	0	1	0	0	0	1	1	0	1	0	1	1	0	0000100011010110
13622	52	1	0	1	0	1	0	0	1	1	1	0	1	1	1	0	0	1010100111011100
13623	53	0	0	0	0	1	0	0	0	0	0	0	1	0	1	0	0	0000100000010100
13629	54	1	0	0	0	1	0	0	0	1	1	0	1	1	1	1	0	1000100011011110
13420	55	0	0	1	1	1	0	0	1	0	1	1	1	1	1	0	0	0011100101111100
13423	57	0	0	0	1	0	0	0	1	0	1	1	1	1	1	0	0	0001000101111100
13429	58	1	0	0	0	0	0	0	1	0	1	0	1	1	1	0	0	1000000101011100
13434	59	0	0	0	0	0	0	0	1	0	1	0	0	0	0	0	0	0000000101000000
13436	60	1	0	1	0	0	0	0	1	0	1	1	1	0	0	0	0	1010000101110000
13448	61	0	0	0	1	1	0	1	1	0	1	1	1	0	1	0	0	0001101101110100
13452	62	0	0	0	0	1	0	0	1	0	0	1	0	0	0	0	0	0000100100100000
13456	63	0	0	1	0	1	0	1	0	0	0	1	0	0	0	0	0	0010101000100000
13462	64	0	0	0	0	1	0	1	1	0	1	1	0	0	0	0	0	0000101101100000
13467	66	0	0	1	0	0	0	0	0	1	1	1	0	0	0	0	1	0010000011100001
13469	67	0	0	1	0	0	0	0	0	1	0	0	0	0	1	0	1	0010000010000101
13492	68	0	0	0	0	0	0	0	0	0	0	0	0	0	0	0	1	0000000000000001
13499	69	0	0	1	0	1	1	0	0	0	0	0	0	0	0	0	1	0010110000000001
13482	70	1	0	1	0	0	0	0	0	1	1	1	1	0	0	0	0	1010000011110000
13484	71	1	0	1	0	1	1	0	0	0	0	0	0	0	0	0	0	1010110000000000
13502	72	0	0	0	0	1	1	0	0	1	0	1	1	0	1	0	1	0000110010110101
13506	73	?	?	?	?	?	?	?	?	?	?	?	?	?	?	?	?	????????????????
13518	74	0	0	1	0	1	1	0	0	0	0	0	0	0	0	0	0	0010110000000000
13522	75	0	0	1	0	0	1	0	0	0	0	0	0	0	1	0	1	0010010000000101
13525	76	1	0	0	0	0	0	0	0	0	0	0	1	0	1	0	1	1000000000010101
727	0	0	0	0	0	1	0	1	0	0	1	0	1	0	1	0	1	0000101001010101
2072	1	0	0	0	0	1	1	1	0	0	1	0	1	0	1	0	1	0000111001010101
13726	2	?	?	?	?	0	?	?	?	?	?	?	?	?	?	?	?	????0???????????
13730	3	0	0	0	0	1	0	0	0	1	1	0	0	0	1	0	1	0000100011000101
13734	4	0	0	0	0	1	1	1	0	1	1	0	0	0	1	0	1	0000111011000101
13740	5	0	0	0	0	1	0	0	0	0	1	0	0	0	1	0	1	0000100001000101
13751	6	0	1	0	0	0	0	0	0	0	1	0	1	0	1	0	1	0100000001010101
13753	7	0	0	0	0	1	0	0	0	1	1	0	0	0	1	1	1	0000100011000111
13755	8	0	1	0	0	0	1	1	0	0	1	0	0	0	1	1	1	0100011001000111
13758	9	0	0	0	0	0	0	0	0	0	1	0	0	0	1	1	1	0000000001000111
13762	10	?	?	?	?	?	?	?	?	?	?	?	?	?	?	?	?	????????????????
13826	12	0	1	1	0	1	1	0	0	0	1	0	1	0	1	1	1	0110110001010111
13790	77	0	0	1	1	1	1	0	0	1	0	0	1	0	0	0	1	0011110010010001
13799	78	?	?	?	?	?	?	?	?	?	?	?	?	?	?	?	?	????????????????
13802	79	0	0	1	0	0	1	0	0	1	0	0	1	0	1	1	1	0010010010010111
13809	80	0	0	1	0	0	1	0	1	1	0	0	1	0	0	0	0	0010010110010000
13810	81	0	0	1	1	1	1	1	0	1	0	0	0	0	1	0	1	0011111010000101
13815	82	0	0	0	0	0	1	0	0	1	0	0	1	0	0	1	1	0000010010010011
13777	83	0	0	0	0	1	1	0	0	1	1	0	0	0	1	1	1	0000110011000111
13786	84	0	0	1	1	1	1	1	1	1	1	0	1	0	1	1	1	0011111111010111

## Sheet: data matrix
S.No.	Zone	Acessions	species	District	812-1	812-2	812-3	812-4	812-5	812-6	812-7	812-8	812-9	812-10	812-11	812-12	812-13	812-14	812-15	812-16	812-17	812-18	812-19	818-1	818-2	818-3	818-4	818-5	818-6	818-7	818-8	818-9	818-10	818-11	818-12	818-13	818-14	818-15	841-1	841-2	841-3	841-4	841-5	841-6	841-7	841-8	841-9	841-10	841-11
1	East Wellega-1	13346	Bracharia brizantha	Bila Seyo	0	1	0	1	0	0	1	1	1	1	0	0	0	0	0	0	0	1	0	0	1	1	0	0	1	0	0	1	1	1	1	0	1	0	?	?	?	?	?	?	?	?	?	1	?
2	East Wellega-2	13352	Bracharia brizantha	Diga Leka	1	1	1	1	0	0	1	1	1	1	0	0	0	0	0	0	0	1	0	0	1	1	0	1	1	0	0	1	1	1	1	0	0	0	0	0	1	1	0	1	1	0	1	1	1
3	East Wellega-3	13365	Bracharia brizantha	Boji	1	1	0	1	0	0	1	1	1	1	1	0	1	0	0	0	0	1	0	0	1	1	0	0	1	0	1	1	1	0	1	0	0	0	0	1	0	0	0	1	1	0	1	1	1
4	East Wellega-4	13368	Bracharia brizantha	Nejo	1	1	0	1	0	0	1	0	1	1	1	1	1	0	0	0	0	1	0	0	1	1	0	0	1	0	1	1	1	0	0	0	0	0	0	1	0	0	0	1	1	0	1	1	1
5	East Wellega-5	13377	Bracharia brizantha	Diga Leka -1	0	1	0	1	0	0	1	0	1	1	0	1	1	0	0	0	0	1	0	0	1	1	1	0	1	0	0	1	1	1	0	1	0	0	0	0	0	0	0	1	1	0	1	1	1
6	East Wellega-6	13379	Bracharia brizantha	Diga Leka -2	0	1	0	1	0	1	1	0	1	1	1	1	0	0	0	0	0	1	0	0	1	1	0	0	1	0	1	1	1	0	1	0	0	0	0	0	0	0	1	1	1	0	1	1	1
7	East Wellega-7	13635	Bracharia brizantha	Hawa Welele	1	1	1	1	0	0	1	0	1	1	0	0	0	0	0	0	0	1	0	0	1	1	1	1	1	0	0	1	1	0	0	1	0	0	0	0	1	0	0	1	1	0	1	1	1
8	East Wellega-8	13640	Bracharia brizantha	Dale Lalo-1	0	1	0	0	0	1	1	1	1	1	1	0	1	1	0	0	1	1	0	0	1	1	0	0	1	0	1	1	1	1	0	0	1	0	0	1	0	0	0	1	1	0	1	1	1
9	East Wellega-9	13643	Bracharia brizantha	Dale Lalo-2	0	0	0	1	0	1	1	1	1	1	0	0	1	1	0	0	0	1	0	0	1	1	0	0	1	0	0	1	1	1	0	1	1	0	0	0	0	0	1	1	1	0	1	1	1
10	East Wellega-10	13648	Bracharia brizantha	Dale Lalo-3	0	1	1	1	0	1	1	1	1	1	0	0	0	1	0	0	0	1	0	0	1	1	0	0	1	0	0	1	1	0	1	0	0	0	?	?	?	?	?	?	?	?	?	?	1
11	East Wellega-11	13353	Bracharia brizantha	Dale Lalo-4	0	1	0	1	0	0	1	0	1	1	0	0	0	0	0	0	1	1	0	1	1	1	1	0	1	0	0	1	1	1	0	0	0	0	0	0	0	0	0	1	1	0	1	1	1
12	Jimma-1	9677	Bracharia brizantha	Kersa-1	0	0	0	0	1	0	1	0	1	1	0	1	1	0	1	1	0	1	0	0	1	0	0	1	0	1	1	0	1	0	1	0	1	1	0	0	1	1	1	0	1	1	0	0	1
13	Jimma-2	11032	Bracharia brizantha	Kersa-2	0	0	0	0	1	0	0	0	1	1	0	1	1	0	1	0	0	1	0	1	1	0	0	1	0	1	1	0	1	0	1	0	1	1	0	0	1	0	0	0	1	1	0	0	0
14	Jimma-3	11042	Bracharia brizantha	Kersa-3	0	1	0	0	1	0	1	0	1	1	1	1	1	0	1	1	0	1	1	1	1	0	0	1	1	1	1	0	1	0	1	0	1	1	0	0	1	1	0	0	1	1	0	0	0
15	Jimma-4	11043	Bracharia brizantha	Kersa-4	0	0	0	0	0	0	1	0	1	1	0	1	0	0	0	0	0	1	0	?	?	?	1	?	?	?	?	?	?	?	?	?	?	?	0	0	1	1	1	0	1	1	0	0	0
16	Jimma-5	11332	Bracharia brizantha	Seka Chekorsa-1	0	0	0	0	0	0	0	0	1	1	0	0	0	0	0	0	0	1	0	?	?	?	?	1	?	?	?	?	?	?	?	?	?	?	?	?	?	?	?	?	?	?	?	?	?
17	Jimma-6	11335	Bracharia brizantha	Seka Chekorsa-2	0	0	0	0	1	0	1	0	1	1	0	0	1	0	0	1	0	1	0	1	1	0	0	1	1	1	1	1	1	0	1	0	1	1	0	0	1	1	1	0	1	1	0	1	0
18	Jimma-7	11553	Bracharia brizantha	Sokoru	0	0	0	0	1	0	0	0	1	1	0	1	0	0	1	0	0	1	1	1	1	0	0	1	1	1	1	0	1	1	1	0	1	1	0	0	1	1	1	0	1	1	0	0	0
19	Jimma-8	13584	Bracharia brizantha	Seka Chekorsa-3	1	1	0	0	1	0	1	0	1	1	0	0	0	0	0	0	0	1	1	1	1	0	0	1	1	1	1	0	1	0	1	1	1	1	0	0	1	1	1	0	1	1	0	1	0
20	Jimma-9	13594	Bracharia brizantha	Goma-1	0	0	0	0	0	0	1	0	1	1	0	1	0	0	0	0	0	1	0	0	1	0	0	1	1	1	1	1	1	0	1	0	1	1	?	?	?	?	?	?	?	?	?	?	?
21	Jimma-10	13598	Bracharia brizantha	Goma-2	0	0	0	0	0	0	0	0	1	1	0	1	0	0	1	0	0	1	0	1	1	0	0	1	1	1	1	0	1	1	1	1	1	1	0	0	1	?	?	0	?	?	?	0	?
22	Jimma-11	13600	Bracharia brizantha	Goma-3	0	0	0	0	0	0	0	0	1	1	0	1	0	0	0	1	0	1	1	1	1	0	0	1	0	1	1	0	1	1	1	1	1	1	?	?	?	?	?	?	?	?	?	?	?
23	Illubabor-1	13386	Bracharia brizantha	Bedele-1	0	0	1	1	0	1	1	1	0	1	0	0	1	0	0	0	1	1	0	0	1	1	0	0	0	1	0	1	1	0	1	1	0	0	1	0	0	0	1	1	0	0	0	1	1
24	Illubabor-2	13389	Bracharia brizantha	Bedele-2	0	0	1	0	1	0	1	1	0	1	1	1	1	0	0	0	0	1	0	0	1	1	1	0	0	1	0	1	1	1	1	0	0	0	0	0	0	0	1	1	0	0	0	1	0
25	Illubabor-3	13391	Bracharia brizantha	Bedele-3	1	1	1	0	1	0	0	0	0	1	1	0	0	0	0	0	0	1	0	0	1	1	0	0	0	1	1	1	1	0	1	1	0	0	0	0	0	0	0	0	0	1	0	1	0
26	Illubabor-4	13602	Bracharia brizantha	Dedesa	0	0	0	0	1	0	0	1	0	0	1	1	1	0	0	0	0	1	0	0	1	1	0	0	0	1	1	1	1	0	1	1	0	1	?	?	?	?	?	?	?	?	?	?	?
27	Illubabor-5	13604	Bracharia brizantha	Gechi	0	0	1	0	1	1	1	0	0	0	1	1	1	0	0	0	0	1	0	0	1	1	0	0	1	1	1	1	1	0	1	1	0	0	0	0	0	0	1	1	1	1	1	1	0
28	Illubabor-6	13614	Bracharia brizantha	Yayu	0	0	1	1	1	0	1	0	1	0	1	1	1	0	0	0	0	1	0	0	0	0	0	1	1	1	0	1	0	0	1	0	0	0	0	0	1	0	1	1	0	1	1	1	0
29	Illubabor-7	13617	Bracharia brizantha	Ale	0	1	0	1	0	0	1	0	1	0	1	1	1	0	1	0	0	1	0	0	0	0	0	1	1	1	0	1	1	0	1	1	0	0	0	0	0	1	1	1	1	0	1	1	0
30	Illubabor-8	13619	Bracharia brizantha	Bure-1	0	0	0	1	0	1	1	0	0	0	1	1	0	0	0	1	1	1	0	0	1	1	0	1	1	1	0	1	1	0	1	0	0	0	1	1	0	0	1	1	0	0	1	1	0
31	Illubabor-9	13620	Bracharia brizantha	Bure-2	0	0	0	1	0	1	0	0	0	0	1	1	0	0	0	0	0	1	0	0	1	0	0	1	1	1	0	1	0	0	1	0	0	0	0	0	0	0	1	0	0	0	1	1	0
32	Illubabor-10	13622	Bracharia brizantha	Bure-3	1	0	1	1	0	1	0	0	0	1	1	1	0	0	0	0	1	1	0	0	1	1	0	1	1	1	0	1	0	0	1	0	1	0	1	0	1	0	1	0	0	1	1	1	0
33	Illubabor-11	13623	Bracharia brizantha	Bure-4	0	0	0	1	0	0	1	1	0	0	1	1	0	0	0	0	0	1	0	0	0	0	0	1	1	1	0	1	0	0	1	0	0	0	0	0	0	0	1	0	0	0	0	0	0
34	Borena-1	13420	Bracharia brizantha	Adolana Wedera-1	0	0	0	1	1	1	0	1	0	0	1	1	0	0	1	1	0	1	0	0	1	0	0	1	1	1	1	1	1	0	0	0	0	1	0	0	1	1	1	0	0	1	0	1	1
35	Borena-2	13423	Bracharia brizantha	Adolana Wedera-2	0	0	0	1	1	0	0	1	1	0	1	1	0	0	0	0	0	1	0	?	?	?	?	?	?	?	?	?	?	?	?	?	?	?	0	0	0	1	0	0	0	1	0	1	1
36	Borena-3	13429	Bracharia brizantha	Adolana Wedera-3	0	0	0	0	0	0	0	1	0	0	1	1	0	0	1	1	0	1	1	0	1	1	1	1	1	1	1	1	1	0	0	0	0	0	1	0	0	0	0	0	0	1	0	1	0
37	Borena-4	13434	Bracharia brizantha	Liben-1	0	1	0	1	1	1	1	1	1	0	1	1	1	0	1	0	1	1	0	0	1	0	0	0	1	1	1	1	1	0	0	0	0	0	0	0	0	0	0	0	0	1	0	1	0
38	Borena-5	13436	Bracharia brizantha	Liben-2	0	1	0	0	0	1	0	1	0	0	1	1	0	0	1	1	0	1	1	0	1	1	1	1	1	1	1	1	1	0	0	0	0	0	1	0	1	0	0	0	0	1	0	1	1
39	Borena-6	13448	Bracharia brizantha	Adolana Wedera	0	0	0	0	1	1	1	1	1	0	1	1	0	0	1	0	1	1	1	0	1	0	0	0	0	1	0	1	1	0	0	0	0	0	0	0	0	1	1	0	1	1	0	1	1
40	Borena-7	13452	Bracharia brizantha	Odo Shakiso	0	1	0	1	0	1	1	1	0	0	1	1	1	0	0	0	0	1	1	0	1	1	0	1	0	1	0	1	1	0	0	0	0	0	0	0	0	0	1	0	0	1	0	0	1
41	Borena-8	13456	Bracharia brizantha	Hagermariam	0	1	0	1	0	1	0	1	0	0	1	1	0	0	0	0	0	1	0	0	1	1	0	1	0	1	0	1	1	0	0	0	0	0	0	0	1	0	1	0	1	0	0	0	1
42	North Omo-1	13462	Bracharia brizantha	Yabelo	0	1	0	1	0	1	1	1	1	0	1	1	0	0	0	0	0	1	0	0	1	1	0	1	1	1	1	1	1	0	0	0	0	0	0	0	0	0	1	0	1	1	0	1	1
43	North Omo-2	13469	Bracharia brizantha	Sodo Zuria-1	0	1	0	1	0	1	1	0	1	0	1	1	0	0	0	0	0	1	0	0	0	0	1	1	0	0	0	1	1	0	0	0	0	0	0	0	1	0	0	0	0	0	1	0	0
44	North Omo-3	13482	Bracharia brizantha	Arba Minch Zuria	0	1	0	1	0	1	0	1	1	0	1	1	0	0	0	0	0	1	0	0	0	0	0	1	0	0	0	1	1	1	1	0	0	0	1	0	1	0	0	0	0	0	1	1	1
45	North Omo-4	13484	Bracharia brizantha	Chencha	0	1	1	1	0	1	1	1	1	0	1	1	0	1	1	0	0	1	0	?	?	?	?	?	?	?	?	?	?	?	?	?	?	?	1	0	1	0	1	1	0	0	0	0	0
46	North Omo-5	13492	Bracharia brizantha	Sodo Zuria -2	0	1	0	1	0	1	0	1	1	0	1	1	0	0	1	0	0	1	1	0	0	0	0	1	0	0	0	1	1	0	0	0	0	0	0	0	0	0	0	0	0	0	0	0	0
47	North Omo-6	13499	Bracharia brizantha	Offa	1	1	1	1	0	1	1	1	1	0	1	1	0	1	1	0	0	1	0	0	0	0	0	1	0	0	0	1	1	0	1	0	0	0	0	0	1	0	1	1	0	0	0	0	0
48	North Omo-7	13502	Bracharia brizantha	Kucha	0	1	0	1	0	1	0	0	1	0	1	1	0	1	0	0	0	1	0	0	0	1	1	1	0	0	0	1	1	1	0	0	0	0	0	0	0	0	1	1	0	0	1	0	1
49	North Omo-8	13506	Bracharia brizantha	Gofa Zuria-1	?	?	?	?	?	?	?	?	?	?	1	1	0	?	?	?	?	?	?	0	0	0	0	1	0	0	0	1	1	1	0	0	0	0	?	?	?	?	?	?	?	?	?	?	?
50	North Omo-9	13525	Bracharia brizantha	Gofa Zuria-2	1	1	0	1	0	1	0	1	1	0	1	1	0	1	0	0	0	1	0	1	0	1	1	1	1	0	0	1	1	1	1	0	0	0	1	0	0	0	0	0	0	0	0	0	0
51	West Gojam-1	2072	Bracharia brizantha	Kuarit	0	0	1	0	1	1	1	0	1	1	1	0	1	0	1	0	1	1	0	0	?	1	1	1	1	1	1	0	1	1	0	1	0	0	0	0	0	0	1	1	1	0	0	1	0
52	West Gojam-2	13762	Bracharia brizantha	Bahir Dar Zuria-1	?	?	?	?	?	?	?	?	?	?	?	?	?	?	?	?	?	?	?	1	1	0	1	1	1	0	1	0	1	1	1	1	0	0	?	?	?	?	?	?	?	?	?	?	?
53	West Gojam-3	13751	Bracharia brizantha	Bahir Dar Zuria-2	0	0	1	0	1	1	1	0	1	1	1	0	1	0	1	0	0	1	0	0	1	0	0	1	1	0	1	0	1	1	1	1	0	1	0	1	0	0	0	0	0	0	0	1	0
54	West Gojam-4	13826	Bracharia brizantha	Merawi-1	1	0	0	1	1	1	1	1	1	1	1	0	1	0	0	0	0	1	0	0	0	0	0	1	1	0	0	1	1	0	1	1	0	0	0	1	1	0	1	1	0	0	0	1	0
55	West Gojam-5	13758	Bracharia brizantha	Merawi-2	0	0	0	0	1	0	1	1	1	1	1	0	1	0	0	0	0	1	0	1	1	1	1	1	1	0	1	1	1	1	1	1	0	1	0	0	0	0	0	0	0	0	0	1	0
56	West Gojam-6	13755	Bracharia brizantha	Mandura-1	0	0	1	0	1	1	1	1	1	1	1	0	1	0	0	0	0	1	0	1	1	1	0	1	1	0	1	0	1	1	1	1	0	0	0	1	0	0	0	1	1	0	0	1	0
57	West Gojam-7	13753	Bracharia brizantha	Mandura-2	0	0	1	0	1	1	1	1	1	1	1	0	1	0	1	0	0	1	1	0	1	0	0	1	1	1	1	0	1	1	0	1	0	1	0	0	0	0	1	0	0	0	1	1	0
58	West Gojam-8	13740	Bracharia brizantha	Dangur	0	0	0	0	1	1	1	0	1	1	1	0	1	0	1	0	0	1	0	1	1	0	0	1	1	1	1	0	1	1	0	1	0	1	0	0	0	0	1	0	0	0	0	1	0
59	Centeral Gondar -1	13777	Bracharia brizantha	Fogera	1	0	1	0	1	0	0	1	1	1	1	0	0	0	0	0	1	1	0	0	0	1	1	0	0	0	0	1	1	1	0	0	0	0	0	0	0	0	1	1	0	0	1	1	0
60	Centeral Gondar -2	13786	Bracharia brizantha	Gonder Zuria	1	0	1	0	1	1	0	1	1	1	1	0	0	0	0	0	1	1	0	0	0	1	1	1	1	1	1	1	1	1	0	1	0	0	0	0	1	1	1	1	1	1	1	1	0
61	Centeral Gondar -3	13799	Bracharia brizantha	Dembia-1	0	0	1	1	1	1	0	1	0	1	0	0	1	0	0	0	1	1	0	0	0	1	1	0	1	0	0	1	1	1	0	0	0	0	?	?	?	?	?	?	?	?	?	?	?
62	Centeral Gondar -4	13802	Bracharia brizantha	Dembia-2	0	0	1	1	1	1	0	1	0	1	0	0	0	0	0	0	1	1	0	0	0	1	1	0	0	0	1	1	1	1	1	0	0	0	0	0	1	0	0	1	0	0	1	0	0
63	Centeral Gondar -5	13809	Bracharia brizantha	Gonder	0	0	1	1	1	1	0	1	0	1	0	0	1	0	1	0	1	1	0	0	0	1	1	0	0	0	0	1	1	1	0	1	1	0	0	0	1	0	0	1	0	1	1	0	0
64	Centeral Gondar -6	13810	Bracharia brizantha	Chilga-1	0	0	1	0	1	1	0	1	0	1	1	0	0	0	0	0	1	1	0	0	0	0	1	0	0	0	0	1	1	1	1	0	0	0	0	0	1	1	1	1	1	0	1	0	0
65	Centeral Gondar -7	13815	Bracharia brizantha	Chilga-2	0	0	1	0	1	1	0	1	1	1	1	0	1	0	1	0	1	1	0	0	0	1	1	0	0	0	0	1	1	1	0	0	0	0	0	0	0	0	0	1	0	0	1	0	0
66	Centeral Gondar -8	13790	Bracharia brizantha	Chilga-3	0	0	1	1	1	1	0	1	0	1	0	0	1	0	0	0	1	1	0	0	0	1	1	0	0	0	0	1	1	1	0	1	0	0	0	0	1	1	1	1	0	0	1	0	0
[truncated: 35 more columns]
