# Supplementary material for: Genetic diversity and population structure in Ethiopian Urochloa brizantha genotypes uncovered using inter simple sequence repeat (ISSR) markers
Source: PLoS One. 2026 Jan 8;21(1):e0340368. doi: 10.1371/journal.pone.0340368 (PMC12782424; doi:10.1371/journal.pone.0340368)
Supplement: S2 File — (XLSX) [file pone.0340368.s002.xlsx]

## Sheet: Sheet1
Marker	Allele1	Allele2	Covariance	Count	Freq	2.5% l.b.	97.5% u.b.
812-1	0	0	0.00238037	52	0.8125	0.71875	0.907692
812-1	1	1	0.00238037	12	0.1875	0.0909091	0.274194
812-2	0	0	0.00376892	38	0.59375	0.46875	0.703125
812-2	1	1	0.00376892	26	0.40625	0.287879	0.523077
812-3	0	0	0.00359726	41	0.640625	0.532258	0.78125
812-3	1	1	0.00359726	23	0.359375	0.215385	0.467742
812-4	0	0	0.00387192	29	0.453125	0.344262	0.5625
812-4	1	1	0.00387192	35	0.546875	0.421875	0.651515
812-5	0	0	0.00389099	34	0.53125	0.415385	0.625
812-5	1	1	0.00389099	30	0.46875	0.365079	0.5625
812-6	0	0	0.00384521	28	0.4375	0.323077	0.560606
812-6	1	1	0.00384521	36	0.5625	0.4375	0.676923
812-7	0	0	0.00376892	26	0.40625	0.292308	0.5
812-7	1	1	0.00376892	38	0.59375	0.492063	0.704918
812-8	0	0	0.00384521	28	0.4375	0.333333	0.566667
812-8	1	1	0.00384521	36	0.5625	0.430769	0.666667
812-9	0	0	0.00326157	19	0.296875	0.174603	0.377049
812-9	1	1	0.00326157	45	0.703125	0.616667	0.818182
812-10	0	0	0.00359726	23	0.359375	0.258065	0.453125
812-10	1	1	0.00359726	41	0.640625	0.546875	0.738462
812-11	0	0	0.0034447	22	0.338462	0.212121	0.430769
812-11	1	1	0.0034447	43	0.661538	0.569231	0.784615
812-12	0	0	0.00377242	28	0.430769	0.318182	0.546875
812-12	1	1	0.00377242	37	0.569231	0.446154	0.681818
812-13	0	0	0.00377242	37	0.569231	0.409091	0.69697
812-13	1	1	0.00377242	28	0.430769	0.292308	0.578125
812-14	0	0	0.00152206	57	0.890625	0.830769	0.967742
812-14	1	1	0.00152206	7	0.109375	0.031746	0.15625
812-15	0	0	0.00335693	44	0.6875	0.538462	0.796875
812-15	1	1	0.00335693	20	0.3125	0.203125	0.430769
812-16	0	0	0.00170898	56	0.875	0.787879	0.952381
812-16	1	1	0.00170898	8	0.125	0.0461538	0.206349
812-17	0	0	0.00292969	48	0.75	0.651515	0.857143
812-17	1	1	0.00292969	16	0.25	0.140625	0.33871
812-18	1	1	0	64	1	1	1
812-19	0	0	0.00205994	54	0.84375	0.75	0.923077
812-19	1	1	0.00205994	10	0.15625	0.0769231	0.242424
818-1	0	0	0.00267279	49	0.790323	0.66129	0.875
818-1	1	1	0.00267279	13	0.209677	0.125	0.3125
818-2	0	0	0.00351571	19	0.311475	0.193548	0.421875
818-2	1	1	0.00351571	42	0.688525	0.57377	0.783333
818-3	0	0	0.00396512	27	0.435484	0.322581	0.564516
818-3	1	1	0.00396512	35	0.564516	0.433333	0.677419
818-4	0	0	0.00352734	42	0.666667	0.52381	0.777778
818-4	1	1	0.00352734	21	0.333333	0.209677	0.465517
818-5	0	0	0.00367931	23	0.365079	0.269841	0.47619
818-5	1	1	0.00367931	40	0.634921	0.515625	0.725806
818-6	0	0	0.00369239	22	0.354839	0.21875	0.451613
818-6	1	1	0.00369239	40	0.645161	0.539683	0.761905
818-7	0	0	0.00402806	30	0.483871	0.349206	0.59375
818-7	1	1	0.00402806	32	0.516129	0.390625	0.65
818-8	0	0	0.00402806	32	0.516129	0.403226	0.622951
818-8	1	1	0.00402806	30	0.483871	0.360656	0.578125
818-9	0	0	0.00267279	13	0.209677	0.129032	0.305085
818-9	1	1	0.00267279	49	0.790323	0.693548	0.870968
818-10	0	0	0.000973448	4	0.0645161	0.015873	0.129032
818-10	1	1	0.000973448	58	0.935484	0.870968	0.983871
818-11	0	0	0.00401547	33	0.532258	0.4375	0.68254
818-11	1	1	0.00401547	29	0.467742	0.31746	0.555556
818-12	0	0	0.00396512	27	0.435484	0.311475	0.555556
818-12	1	1	0.00396512	35	0.564516	0.430769	0.672131
818-13	0	0	0.00369239	40	0.645161	0.516129	0.734375
818-13	1	1	0.00369239	22	0.354839	0.241935	0.483333
818-14	0	0	0.00281964	48	0.774194	0.68254	0.852459
818-14	1	1	0.00281964	14	0.225806	0.147541	0.316667
818-15	0	0	0.00295811	47	0.758065	0.645161	0.833333
818-15	1	1	0.00295811	15	0.241935	0.16129	0.338983
841-1	0	0	0.00211671	49	0.859649	0.766667	0.944444
841-1	1	1	0.00211671	8	0.140351	0.0526316	0.22807
841-2	0	0	0.00188992	50	0.877193	0.796296	0.942308
841-2	1	1	0.00188992	7	0.122807	0.0545455	0.203704
841-3	0	0	0.00431982	32	0.561404	0.421053	0.633333
841-3	1	1	0.00431982	25	0.438596	0.350877	0.571429
841-4	0	0	0.00334821	42	0.75	0.639344	0.842105
841-4	1	1	0.00334821	14	0.25	0.140351	0.351852
841-5	0	0	0.00437318	24	0.428571	0.315789	0.54386
841-5	1	1	0.00437318	32	0.571429	0.45614	0.679245
841-6	0	0	0.00438461	29	0.508772	0.338983	0.648148
841-6	1	1	0.00438461	28	0.491228	0.35	0.633333
841-7	0	0	0.00441304	31	0.553571	0.462963	0.7
841-7	1	1	0.00441304	25	0.446429	0.298246	0.535714
841-8	0	0	0.00418527	35	0.625	0.483333	0.740741
841-8	1	1	0.00418527	21	0.375	0.22807	0.508475
841-9	0	0	0.00444151	30	0.535714	0.425532	0.654545
841-9	1	1	0.00444151	26	0.464286	0.327586	0.574074
841-10	0	0	0.0038952	20	0.344828	0.245614	0.451613
841-10	1	1	0.0038952	38	0.655172	0.54386	0.754386
841-11	0	0	0.00408223	36	0.631579	0.467742	0.784314
841-11	1	1	0.00408223	21	0.368421	0.207547	0.519231
841-12	0	0	0.00357231	17	0.293103	0.20339	0.387097
841-12	1	1	0.00357231	41	0.706897	0.606557	0.783333
841-13	0	0	0.004	36	0.6	0.466667	0.698413
841-13	1	1	0.004	24	0.4	0.296875	0.517241
841-14	0	0	0.00393981	23	0.383333	0.241379	0.5
841-14	1	1	0.00393981	37	0.616667	0.5	0.75
841-15	0	0	0.00387037	38	0.633333	0.508772	0.75
841-15	1	1	0.00387037	22	0.366667	0.241935	0.483871
841-16	0	0	0.00379786	39	0.661017	0.508772	0.779661
841-16	1	1	0.00379786	20	0.338983	0.2	0.483871
844-1	0	0	0.00312741	46	0.730159	0.6	0.806452
844-1	1	1	0.00312741	17	0.269841	0.190476	0.390625
844-2	0	0	0.00300743	47	0.746032	0.630769	0.833333
844-2	1	1	0.00300743	16	0.253968	0.166667	0.344828
844-3	0	0	0.00360732	22	0.349206	0.25	0.451613
844-3	1	1	0.00360732	41	0.650794	0.540984	0.746032
844-4	0	0	0.00300743	16	0.253968	0.15625	0.322581
844-4	1	1	0.00300743	47	0.746032	0.671875	0.836066
844-5	0	0	0.00390244	33	0.515625	0.412698	0.655738
844-5	1	1	0.00390244	31	0.484375	0.34375	0.584615
844-6	0	0	0.00300743	16	0.253968	0.15873	0.344262
844-6	1	1	0.00300743	47	0.746032	0.639344	0.828125
844-7	0	0	0.00367931	23	0.365079	0.238095	0.483333
844-7	1	1	0.00367931	40	0.634921	0.515152	0.758065
844-8	0	0	0.00379929	38	0.603175	0.47541	0.704918
844-8	1	1	0.00379929	25	0.396825	0.285714	0.52381
844-9	0	0	0.00274348	49	0.777778	0.640625	0.876923
844-9	1	1	0.00274348	14	0.222222	0.112903	0.353846
844-10	0	0	0.00395926	33	0.52381	0.384615	0.634921
844-10	1	1	0.00395926	30	0.47619	0.365079	0.612903
844-11	0	0	0.00274348	49	0.777778	0.639344	0.873016
844-11	1	1	0.00274348	14	0.222222	0.125	0.328125
844-12	0	0	0.00390625	32	0.5	0.409091	0.615385
844-12	1	1	0.00390625	32	0.5	0.369231	0.580645
873-1	0	0	0.0049305	30	0.681818	0.52381	0.8
873-1	1	1	0.0049305	14	0.318182	0.170732	0.45
873-2	0	0	0.00563486	24	0.545455	0.377778	0.666667
873-2	1	1	0.00563486	20	0.454545	0.317073	0.62
873-3	0	0	0.0049305	30	0.681818	0.568182	0.8125
873-3	1	1	0.0049305	14	0.318182	0.181818	0.428571
873-4	0	0	0.0049305	30	0.681818	0.568182	0.790698
873-4	1	1	0.0049305	14	0.318182	0.209302	0.421053
873-5	0	0	0.0052592	28	0.636364	0.5	0.755102
873-5	1	1	0.0052592	16	0.363636	0.244444	0.480769
873-6	0	0	0.00542112	19	0.422222	0.302326	0.531915
873-6	1	1	0.00542112	26	0.577778	0.466667	0.690476
873-7	0	0	0.00456516	13	0.288889	0.155556	0.408163
873-7	1	1	0.00456516	32	0.711111	0.589744	0.825
873-8	0	0	0.00022609	1	0.0151515	0	0.0454545
873-8	1	1	0.00022609	65	0.984848	0.954545	1
880-1	0	0	0.00246154	52	0.8	0.727273	0.878788
880-1	1	1	0.00246154	13	0.2	0.112903	0.265625
880-2	0	0	0.0032772	45	0.692308	0.560606	0.787879
880-2	1	1	0.0032772	20	0.307692	0.2	0.4375
880-3	0	0	0.0038234	30	0.461538	0.359375	0.575758
880-3	1	1	0.0038234	35	0.538462	0.424242	0.630769
880-4	0	0	0.003736	27	0.415385	0.276923	0.508197
880-4	1	1	0.003736	38	0.584615	0.484848	0.703125
880-5	0	0	0.00358307	24	0.369231	0.269841	0.476923
880-5	1	1	0.00358307	41	0.630769	0.515625	0.723077
880-6	0	0	0.00297132	48	0.738462	0.615385	0.84375
880-6	1	1	0.00297132	17	0.261538	0.123077	0.375
880-7	0	0	0.00369231	26	0.4	0.261538	0.530303
880-7	1	1	0.00369231	39	0.6	0.467742	0.71875
880-8	0	0	0.00351752	42	0.646154	0.538462	0.769231
880-8	1	1	0.00351752	23	0.353846	0.230769	0.454545
880-9	0	0	0.00297132	48	0.738462	0.636364	0.833333
880-9	1	1	0.00297132	17	0.261538	0.153846	0.348485
880-10	0	0	0.00366266	27	0.409091	0.318182	0.530303
880-10	1	1	0.00366266	39	0.590909	0.454545	0.666667

## Sheet: CO EFF
OTU	Borena-1	Borena-2	Borena-3	Borena-4	Borena-5	Borena-6	Borena-7	Borena-8	Centeral Gondar -1	Centeral Gondar -2	Centeral Gondar -3	Centeral Gondar -4	Centeral Gondar -5	Centeral Gondar -6	Centeral Gondar -7	Centeral Gondar -8	Illubabor-1	Illubabor-10	Illubabor-11	Illubabor-2	Illubabor-3	Illubabor-4	Illubabor-5	Illubabor-6	Illubabor-7	Illubabor-8	Illubabor-9	Jimma-1	Jimma-10	Jimma-11	Jimma-2	Jimma-3	Jimma-4	Jimma-5	Jimma-6	Jimma-7	Jimma-8	Jimma-9	North Omo-1	North Omo-2	North Omo-3	North Omo-4	North Omo-5	North Omo-6	North Omo-7	North Omo-8	North Omo-9	Wellega-1	Wellega-10
Borena-1	0	0.276923	0.325	0.323944	0.308824	0.325	0.4125	0.4125	0.506849	0.410959	0.45614	0.534247	0.452055	0.438356	0.506849	0.534247	0.4125	0.4	0.3375	0.4125	0.425	0.359375	0.3625	0.4125	0.4375	0.3875	0.325	0.4125	0.476923	0.533333	0.3625	0.425	0.5	0.604651	0.4	0.425	0.45	0.491525	0.318841	0.4375	0.425	0.492308	0.45	0.4625	0.479452	0.487805	0.39726	0.52381	0.42029
Borena-2	0.276923	0	0.292308	0.357143	0.377358	0.338462	0.415385	0.384615	0.413793	0.448276	0.428571	0.517241	0.413793	0.5	0.517241	0.5	0.430769	0.461538	0.338462	0.446154	0.4	0.285714	0.369231	0.4	0.461538	0.415385	0.430769	0.446154	0.44	0.422222	0.369231	0.553846	0.430769	0.52381	0.415385	0.415385	0.446154	0.431818	0.333333	0.384615	0.415385	0.523077	0.384615	0.446154	0.327586	0.230769	0.344828	0.395833	0.388889
Borena-3	0.325	0.292308	0	0.338028	0.161765	0.375	0.3875	0.3625	0.479452	0.465753	0.508772	0.506849	0.561644	0.575342	0.506849	0.561644	0.4375	0.4	0.3375	0.3875	0.4	0.40625	0.3875	0.4375	0.4625	0.3875	0.425	0.4625	0.461538	0.45	0.3875	0.45	0.439394	0.465116	0.425	0.45	0.45	0.40678	0.347826	0.4375	0.45	0.538462	0.425	0.4875	0.452055	0.414634	0.424658	0.444444	0.478261
Borena-4	0.323944	0.357143	0.338028	0	0.338983	0.183099	0.323944	0.352113	0.4375	0.46875	0.395833	0.5	0.4375	0.515625	0.390625	0.484375	0.352113	0.43662	0.28169	0.408451	0.366197	0.290909	0.309859	0.253521	0.267606	0.450704	0.338028	0.464789	0.5	0.607843	0.352113	0.492958	0.54386	0.588235	0.507042	0.549296	0.549296	0.42	0.183333	0.366197	0.352113	0.392857	0.295775	0.380282	0.46875	0.375	0.421875	0.388889	0.35
Borena-5	0.308824	0.377358	0.161765	0.338983	0	0.426471	0.294118	0.264706	0.52459	0.459016	0.466667	0.491803	0.442623	0.57377	0.47541	0.57377	0.470588	0.426471	0.441176	0.455882	0.411765	0.403846	0.397059	0.5	0.529412	0.411765	0.441176	0.514706	0.509434	0.541667	0.5	0.441176	0.537037	0.548387	0.470588	0.455882	0.514706	0.489362	0.294118	0.411765	0.323529	0.433962	0.441176	0.470588	0.393443	0.448276	0.344262	0.45098	0.491228
Borena-6	0.325	0.338462	0.375	0.183099	0.426471	0	0.3375	0.3375	0.424658	0.410959	0.473684	0.561644	0.506849	0.438356	0.479452	0.479452	0.3375	0.475	0.2875	0.3625	0.425	0.3125	0.3375	0.3125	0.2875	0.4125	0.375	0.4125	0.415385	0.433333	0.3625	0.475	0.378788	0.465116	0.45	0.475	0.475	0.355932	0.246377	0.4125	0.4	0.492308	0.3	0.4125	0.424658	0.268293	0.506849	0.460317	0.362319
Borena-7	0.4125	0.415385	0.3875	0.323944	0.294118	0.3375	0	0.175	0.506849	0.493151	0.526316	0.561644	0.506849	0.547945	0.534247	0.506849	0.35	0.4875	0.325	0.4	0.3875	0.34375	0.375	0.425	0.4	0.425	0.3875	0.525	0.569231	0.533333	0.475	0.4875	0.515152	0.511628	0.4625	0.5125	0.5125	0.474576	0.231884	0.35	0.3625	0.353846	0.3125	0.35	0.369863	0.390244	0.452055	0.428571	0.434783
Borena-8	0.4125	0.384615	0.3625	0.352113	0.264706	0.3375	0.175	0	0.438356	0.424658	0.45614	0.465753	0.493151	0.479452	0.520548	0.465753	0.425	0.4875	0.325	0.475	0.4125	0.296875	0.4	0.425	0.4	0.425	0.3625	0.475	0.430769	0.433333	0.4	0.5125	0.424242	0.372093	0.4375	0.5125	0.4875	0.372881	0.173913	0.3	0.2625	0.384615	0.3125	0.35	0.30137	0.341463	0.410959	0.396825	0.391304
Centeral Gondar -1	0.506849	0.413793	0.479452	0.4375	0.52459	0.424658	0.506849	0.438356	0	0.205479	0.22807	0.273973	0.30137	0.232877	0.191781	0.30137	0.369863	0.424658	0.410959	0.287671	0.328767	0.298246	0.39726	0.383562	0.465753	0.39726	0.383562	0.547945	0.584615	0.55	0.493151	0.616438	0.491525	0.44186	0.520548	0.547945	0.589041	0.542373	0.5	0.356164	0.438356	0.482759	0.424658	0.356164	0.356164	0.292683	0.328767	0.412698	0.370968
Centeral Gondar -2	0.410959	0.448276	0.465753	0.46875	0.459016	0.410959	0.493151	0.424658	0.205479	0	0.298246	0.315068	0.342466	0.30137	0.342466	0.315068	0.410959	0.438356	0.479452	0.410959	0.39726	0.333333	0.356164	0.39726	0.424658	0.465753	0.424658	0.506849	0.492308	0.483333	0.452055	0.493151	0.423729	0.44186	0.39726	0.479452	0.438356	0.474576	0.435484	0.452055	0.452055	0.551724	0.520548	0.452055	0.452055	0.414634	0.39726	0.492063	0.467742
Centeral Gondar -3	0.45614	0.428571	0.508772	0.395833	0.466667	0.473684	0.526316	0.45614	0.22807	0.298246	0	0.122807	0.192982	0.192982	0.157895	0.122807	0.350877	0.385965	0.473684	0.385965	0.45614	0.385965	0.403509	0.350877	0.45614	0.403509	0.385965	0.526316	0.596491	0.614035	0.508772	0.596491	0.534884	0.488372	0.526316	0.54386	0.649123	0.561404	0.5	0.385965	0.45614	0.452381	0.45614	0.45614	0.403509	0.365854	0.350877	0.315789	0.350877
Centeral Gondar -4	0.534247	0.517241	0.506849	0.5	0.491803	0.561644	0.561644	0.465753	0.273973	0.315068	0.122807	0	0.273973	0.205479	0.219178	0.164384	0.39726	0.424658	0.493151	0.39726	0.410959	0.403509	0.424658	0.410959	0.493151	0.424658	0.383562	0.493151	0.507692	0.516667	0.465753	0.534247	0.491525	0.395349	0.547945	0.520548	0.616438	0.508475	0.564516	0.383562	0.410959	0.448276	0.479452	0.438356	0.383562	0.439024	0.383562	0.349206	0.435484
Centeral Gondar -5	0.452055	0.413793	0.561644	0.4375	0.442623	0.506849	0.506849	0.493151	0.30137	0.342466	0.192982	0.273973	0	0.287671	0.219178	0.219178	0.342466	0.452055	0.493151	0.369863	0.438356	0.403509	0.424658	0.465753	0.547945	0.506849	0.520548	0.547945	0.538462	0.616667	0.493151	0.616438	0.525424	0.581395	0.575342	0.575342	0.671233	0.627119	0.548387	0.410959	0.438356	0.448276	0.452055	0.438356	0.410959	0.414634	0.383562	0.428571	0.419355
Centeral Gondar -6	0.438356	0.5	0.575342	0.515625	0.57377	0.438356	0.547945	0.479452	0.232877	0.30137	0.192982	0.205479	0.287671	0	0.232877	0.205479	0.383562	0.438356	0.39726	0.30137	0.424658	0.403509	0.383562	0.424658	0.452055	0.410959	0.39726	0.506849	0.553846	0.6	0.534247	0.547945	0.508475	0.44186	0.561644	0.534247	0.60274	0.59322	0.548387	0.369863	0.479452	0.465517	0.465753	0.369863	0.39726	0.317073	0.369863	0.412698	0.419355
Centeral Gondar -7	0.506849	0.517241	0.506849	0.390625	0.47541	0.479452	0.534247	0.520548	0.191781	0.342466	0.157895	0.219178	0.219178	0.232877	0	0.246575	0.424658	0.452055	0.493151	0.342466	0.383562	0.403509	0.424658	0.438356	0.493151	0.479452	0.410959	0.520548	0.6	0.666667	0.493151	0.561644	0.59322	0.534884	0.630137	0.547945	0.671233	0.644068	0.580645	0.356164	0.410959	0.413793	0.424658	0.410959	0.383562	0.365854	0.356164	0.428571	0.419355
Centeral Gondar -8	0.534247	0.5	0.561644	0.484375	0.57377	0.479452	0.506849	0.465753	0.30137	0.315068	0.122807	0.164384	0.219178	0.205479	0.246575	0	0.315068	0.424658	0.493151	0.342466	0.465753	0.403509	0.39726	0.410959	0.438356	0.39726	0.438356	0.520548	0.523077	0.55	0.575342	0.616438	0.474576	0.418605	0.60274	0.575342	0.643836	0.559322	0.580645	0.438356	0.465753	0.465517	0.424658	0.410959	0.410959	0.341463	0.465753	0.380952	0.403226
Illubabor-1	0.4125	0.430769	0.4375	0.352113	0.470588	0.3375	0.35	0.425	0.369863	0.410959	0.350877	0.39726	0.342466	0.383562	0.424658	0.315068	0	0.3375	0.325	0.225	0.3375	0.3125	0.275	0.375	0.375	0.325	0.3625	0.5	0.553846	0.55	0.5	0.6125	0.530303	0.511628	0.5125	0.6125	0.5625	0.474576	0.42029	0.475	0.4375	0.430769	0.4875	0.425	0.479452	0.463415	0.452055	0.380952	0.275362
Illubabor-10	0.4	0.461538	0.4	0.43662	0.426471	0.475	0.4875	0.4875	0.424658	0.438356	0.385965	0.424658	0.452055	0.438356	0.452055	0.424658	0.3375	0	0.3875	0.3625	0.35	0.484375	0.3625	0.3125	0.4125	0.2375	0.225	0.4125	0.461538	0.566667	0.4625	0.5	0.439394	0.465116	0.475	0.425	0.5	0.457627	0.492754	0.4625	0.45	0.430769	0.55	0.4875	0.561644	0.487805	0.424658	0.396825	0.376812
Illubabor-11	0.3375	0.338462	0.3375	0.28169	0.441176	0.2875	0.325	0.325	0.410959	0.479452	0.473684	0.493151	0.493151	0.39726	0.493151	0.493151	0.325	0.3875	0	0.325	0.3625	0.3125	0.35	0.2	0.25	0.35	0.2375	0.5	0.430769	0.533333	0.4	0.5375	0.409091	0.418605	0.4625	0.5375	0.5125	0.389831	0.275362	0.35	0.3875	0.430769	0.3375	0.35	0.383562	0.390244	0.30137	0.412698	0.347826
Illubabor-2	0.4125	0.446154	0.3875	0.408451	0.455882	0.3625	0.4	0.475	0.287671	0.410959	0.385965	0.39726	0.369863	0.30137	0.342466	0.342466	0.225	0.3625	0.325	0	0.3125	0.375	0.3	0.375	0.425	0.325	0.3875	0.425	0.507692	0.55	0.475	0.4625	0.409091	0.488372	0.4625	0.4625	0.5125	0.474576	0.478261	0.45	0.5125	0.415385	0.4875	0.4	0.452055	0.414634	0.39726	0.412698	0.376812
Illubabor-3	0.425	0.4	0.4	0.366197	0.411765	0.425	0.3875	0.4125	0.328767	0.39726	0.45614	0.410959	0.438356	0.424658	0.383562	0.465753	0.3375	0.35	0.3625	0.3125	0	0.25	0.2375	0.3875	0.4125	0.4375	0.325	0.4375	0.523077	0.55	0.3875	0.475	0.530303	0.488372	0.475	0.425	0.375	0.542373	0.449275	0.4375	0.45	0.461538	0.5	0.4875	0.520548	0.560976	0.410959	0.380952	0.376812
Illubabor-4	0.359375	0.285714	0.40625	0.290909	0.403846	0.3125	0.34375	0.296875	0.298246	0.333333	0.385965	0.403509	0.403509	0.403509	0.403509	0.403509	0.3125	0.484375	0.3125	0.375	0.25	0	0.203125	0.296875	0.328125	0.390625	0.34375	0.390625	0.45614	0.403509	0.28125	0.484375	0.5	0.465116	0.40625	0.453125	0.5	0.385965	0.358491	0.421875	0.375	0.469388	0.421875	0.453125	0.438596	0.439024	0.421053	0.385965	0.375
Illubabor-5	0.3625	0.369231	0.3875	0.309859	0.397059	0.3375	0.375	0.4	0.39726	0.356164	0.403509	0.424658	0.424658	0.383562	0.424658	0.39726	0.275	0.3625	0.35	0.3	0.2375	0.203125	0	0.275	0.3	0.3	0.3125	0.425	0.523077	0.533333	0.4	0.4625	0.5	0.534884	0.4375	0.4125	0.4375	0.457627	0.318841	0.425	0.4375	0.461538	0.5375	0.475	0.424658	0.512195	0.452055	0.396825	0.362319
Illubabor-6	0.4125	0.4	0.4375	0.253521	0.5	0.3125	0.425	0.425	0.383562	0.39726	0.350877	0.410959	0.465753	0.424658	0.438356	0.410959	0.375	0.3125	0.2	0.375	0.3875	0.296875	0.275	0	0.15	0.375	0.2375	0.425	0.430769	0.516667	0.35	0.4875	0.439394	0.395349	0.4125	0.4875	0.5125	0.372881	0.362319	0.35	0.3875	0.4	0.4125	0.375	0.410959	0.365854	0.438356	0.380952	0.391304
Illubabor-7	0.4375	0.461538	0.4625	0.267606	0.529412	0.2875	0.4	0.4	0.465753	0.424658	0.45614	0.493151	0.547945	0.452055	0.493151	0.438356	0.375	0.4125	0.25	0.425	0.4125	0.328125	0.3	0.15	0	0.375	0.2375	0.425	0.384615	0.483333	0.375	0.4375	0.439394	0.348837	0.4375	0.4875	0.4875	0.372881	0.333333	0.375	0.3875	0.4	0.3625	0.4	0.410959	0.414634	0.438356	0.349206	0.42029
Illubabor-8	0.3875	0.415385	0.3875	0.450704	0.411765	0.4125	0.425	0.425	0.39726	0.465753	0.403509	0.424658	0.506849	0.410959	0.479452	0.39726	0.325	0.2375	0.35	0.325	0.4375	0.390625	0.3	0.375	0.375	0	0.2625	0.475	0.507692	0.45	0.525	0.4875	0.454545	0.44186	0.4625	0.4875	0.5375	0.372881	0.405797	0.4	0.4625	0.446154	0.4375	0.4	0.39726	0.341463	0.369863	0.396825	0.333333
Illubabor-9	0.325	0.430769	0.425	0.338028	0.441176	0.375	0.3875	0.3625	0.383562	0.424658	0.385965	0.383562	0.520548	0.39726	0.410959	0.438356	0.3625	0.225	0.2375	0.3875	0.325	0.34375	0.3125	0.2375	0.2375	0.2625	0	0.4375	0.430769	0.5	0.3875	0.5	0.469697	0.372093	0.45	0.45	0.5	0.423729	0.362319	0.3875	0.35	0.430769	0.4	0.4375	0.438356	0.439024	0.356164	0.396825	0.391304
Jimma-1	0.4125	0.446154	0.4625	0.464789	0.514706	0.4125	0.525	0.475	0.547945	0.506849	0.526316	0.493151	0.547945	0.506849	0.520548	0.520548	0.5	0.4125	0.5	0.425	0.4375	0.390625	0.425	0.425	0.425	0.475	0.4375	0	0.307692	0.316667	0.2	0.2125	0.30303	0.418605	0.2375	0.2125	0.3125	0.305085	0.521739	0.5	0.5375	0.507692	0.5625	0.525	0.575342	0.487805	0.60274	0.365079	0.463768
Jimma-10	0.476923	0.44	0.461538	0.5	0.509434	0.415385	0.569231	0.430769	0.584615	0.492308	0.596491	0.507692	0.538462	0.553846	0.6	0.523077	0.553846	0.461538	0.430769	0.507692	0.523077	0.45614	0.523077	0.430769	0.384615	0.507692	0.430769	0.307692	0	0.12069	0.230769	0.323077	0.0784314	0.0930233	0.323077	0.292308	0.338462	0.140351	0.425926	0.492308	0.446154	0.5	0.430769	0.523077	0.492308	0.463415	0.569231	0.459016	0.491525
Jimma-11	0.533333	0.422222	0.45	0.607843	0.541667	0.433333	0.533333	0.433333	0.55	0.483333	0.614035	0.516667	0.616667	0.6	0.666667	0.55	0.55	0.566667	0.533333	0.55	0.55	0.403509	0.533333	0.516667	0.483333	0.45	0.5	0.316667	0.12069	0	0.233333	0.283333	0.130435	0.186047	0.283333	0.3	0.3	0.152542	0.469388	0.483333	0.433333	0.533333	0.4	0.533333	0.466667	0.414634	0.616667	0.483333	0.533333
Jimma-2	0.3625	0.369231	0.3875	0.352113	0.5	0.3625	0.475	0.4	0.493151	0.452055	0.508772	0.465753	0.493151	0.534247	0.493151	0.575342	0.5	0.4625	0.4	0.475	0.3875	0.28125	0.4	0.35	0.375	0.525	0.3875	0.2	0.230769	0.233333	0	0.2375	0.287879	0.325581	0.2375	0.2625	0.3125	0.254237	0.449275	0.425	0.4625	0.492308	0.4375	0.475	0.520548	0.512195	0.493151	0.412698	0.434783
Jimma-3	0.425	0.553846	0.45	0.492958	0.441176	0.475	0.4875	0.5125	0.616438	0.493151	0.596491	0.534247	0.616438	0.547945	0.561644	0.616438	0.6125	0.5	0.5375	0.4625	0.475	0.484375	0.4625	0.4875	0.4375	0.4875	0.5	0.2125	0.323077	0.283333	0.2375	0	0.318182	0.418605	0.2	0.2	0.225	0.305085	0.492754	0.4375	0.525	0.461538	0.475	0.5125	0.589041	0.585366	0.534247	0.444444	0.57971
Jimma-4	0.5	0.430769	0.439394	0.54386	0.537037	0.378788	0.515152	0.424242	0.491525	0.423729	0.534884	0.491525	0.525424	0.508475	0.59322	0.474576	0.530303	0.439394	0.409091	0.409091	0.530303	0.5	0.5	0.439394	0.439394	0.454545	0.469697	0.30303	0.0784314	0.130435	0.287879	0.318182	0	0.119048	0.272727	0.333333	0.333333	0.0444444	0.381818	0.378788	0.484848	0.461538	0.424242	0.454545	0.440678	0.407407	0.559322	0.428571	0.4
Jimma-5	0.604651	0.52381	0.465116	0.588235	0.548387	0.465116	0.511628	0.372093	0.44186	0.44186	0.488372	0.395349	0.581395	0.44186	0.534884	0.418605	0.511628	0.465116	0.418605	0.488372	0.488372	0.465116	0.534884	0.395349	0.348837	0.44186	0.372093	0.418605	0.0930233	0.186047	0.325581	0.418605	0.119048	0	0.348837	0.418605	0.418605	0.139535	0.34375	0.418605	0.395349	0.5	0.395349	0.511628	0.395349	0.444444	0.581395	0.348837	0.44186
Jimma-6	0.4	0.415385	0.425	0.507042	0.470588	0.45	0.4625	0.4375	0.520548	0.39726	0.526316	0.547945	0.575342	0.561644	0.630137	0.60274	0.5125	0.475	0.4625	0.4625	0.475	0.40625	0.4375	0.4125	0.4375	0.4625	0.45	0.2375	0.323077	0.283333	0.2375	0.2	0.272727	0.348837	0	0.25	0.175	0.237288	0.405797	0.5125	0.525	0.569231	0.55	0.5375	0.575342	0.560976	0.575342	0.380952	0.492754
Jimma-7	0.425	0.415385	0.45	0.549296	0.455882	0.475	0.5125	0.5125	0.547945	0.479452	0.54386	0.520548	0.575342	0.534247	0.547945	0.575342	0.6125	0.425	0.5375	0.4625	0.425	0.453125	0.4125	0.4875	0.4875	0.4875	0.45	0.2125	0.292308	0.3	0.2625	0.2	0.333333	0.418605	0.25	0	0.2	0.355932	0.536232	0.5125	0.525	0.446154	0.525	0.5375	0.547945	0.536585	0.520548	0.412698	0.536232
Jimma-8	0.45	0.446154	0.45	0.549296	0.514706	0.475	0.5125	0.4875	0.589041	0.438356	0.649123	0.616438	0.671233	0.60274	0.671233	0.643836	0.5625	0.5	0.5125	0.5125	0.375	0.5	0.4375	0.5125	0.4875	0.5375	0.5	0.3125	0.338462	0.3	0.3125	0.225	0.333333	0.418605	0.175	0.2	0	0.322034	0.449275	0.5375	0.55	0.569231	0.55	0.5625	0.616438	0.634146	0.589041	0.428571	0.492754
Jimma-9	0.491525	0.431818	0.40678	0.42	0.489362	0.355932	0.474576	0.372881	0.542373	0.474576	0.561404	0.508475	0.627119	0.59322	0.644068	0.559322	0.474576	0.457627	0.389831	0.474576	0.542373	0.385965	0.457627	0.372881	0.372881	0.372881	0.423729	0.305085	0.140351	0.152542	0.254237	0.305085	0.0444444	0.139535	0.237288	0.355932	0.322034	0	0.291667	0.40678	0.40678	0.477273	0.372881	0.440678	0.457627	0.414634	0.610169	0.389831	0.372881
North Omo-1	0.318841	0.333333	0.347826	0.183333	0.294118	0.246377	0.231884	0.173913	0.5	0.435484	0.5	0.564516	0.548387	0.548387	0.580645	0.580645	0.42029	0.492754	0.275362	0.478261	0.449275	0.358491	0.318841	0.362319	0.333333	0.405797	0.362319	0.521739	0.425926	0.469388	0.449275	0.492754	0.381818	0.34375	0.405797	0.536232	0.449275	0.291667	0	0.347826	0.26087	0.407407	0.289855	0.376812	0.290323	0.4	0.387097	0.346154	0.344828
North Omo-2	0.4375	0.384615	0.4375	0.366197	0.411765	0.4125	0.35	0.3	0.356164	0.452055	0.385965	0.383562	0.410959	0.369863	0.356164	0.438356	0.475	0.4625	0.35	0.45	0.4375	0.421875	0.425	0.35	0.375	0.4	0.3875	0.5	0.492308	0.483333	0.425	0.4375	0.378788	0.418605	0.5125	0.5125	0.5375	0.40678	0.347826	0	0.2625	0.230769	0.2125	0.225	0.191781	0.219512	0.30137	0.428571	0.434783
North Omo-3	0.425	0.415385	0.45	0.352113	0.323529	0.4	0.3625	0.2625	0.438356	0.452055	0.45614	0.410959	0.438356	0.479452	0.410959	0.465753	0.4375	0.45	0.3875	0.5125	0.45	0.375	0.4375	0.3875	0.3875	0.4625	0.35	0.5375	0.446154	0.433333	0.4625	0.525	0.484848	0.395349	0.525	0.525	0.55	0.40678	0.26087	0.2625	0	0.353846	0.3	0.3625	0.273973	0.317073	0.328767	0.333333	0.434783
North Omo-4	0.492308	0.523077	0.538462	0.392857	0.433962	0.492308	0.353846	0.384615	0.482759	0.551724	0.452381	0.448276	0.448276	0.465517	0.413793	0.465517	0.430769	0.430769	0.430769	0.415385	0.461538	0.469388	0.461538	0.4	0.4	0.446154	0.430769	0.507692	0.5	0.533333	0.492308	0.461538	0.461538	0.5	0.569231	0.446154	0.569231	0.477273	0.407407	0.230769	0.353846	0	0.292308	0.169231	0.327586	0.384615	0.37931	0.416667	0.425926
North Omo-5	0.45	0.384615	0.425	0.295775	0.441176	0.3	0.3125	0.3125	0.424658	0.520548	0.45614	0.479452	0.452055	0.465753	0.424658	0.424658	0.4875	0.55	0.3375	0.4875	0.5	0.421875	0.5375	0.4125	0.3625	0.4375	0.4	0.5625	0.430769	0.4	0.4375	0.475	0.424242	0.395349	0.55	0.525	0.55	0.372881	0.289855	0.2125	0.3	0.292308	0	0.1875	0.260274	0.121951	0.369863	0.444444	0.42029
North Omo-6	0.4625	0.446154	0.4875	0.380282	0.470588	0.4125	0.35	0.35	0.356164	0.452055	0.45614	0.438356	0.438356	0.369863	0.410959	0.410959	0.425	0.4875	0.35	0.4	0.4875	0.453125	0.475	0.375	0.4	0.4	0.4375	0.525	0.523077	0.533333	0.475	0.5125	0.454545	0.511628	0.5375	0.5375	0.5625	0.440678	0.376812	0.225	0.3625	0.169231	0.1875	0	0.246575	0.097561	0.328767	0.412698	0.362319
North Omo-7	0.479452	0.327586	0.452055	0.46875	0.393443	0.424658	0.369863	0.30137	0.356164	0.452055	0.403509	0.383562	0.410959	0.39726	0.383562	0.410959	0.479452	0.561644	0.383562	0.452055	0.520548	0.438596	0.424658	0.410959	0.410959	0.39726	0.438356	0.575342	0.492308	0.466667	0.520548	0.589041	0.440678	0.395349	0.575342	0.547945	0.616438	0.457627	0.290323	0.191781	0.273973	0.327586	0.260274	0.246575	0	0.195122	0.273973	0.396825	0.435484
North Omo-8	0.487805	0.230769	0.414634	0.375	0.448276	0.268293	0.390244	0.341463	0.292683	0.414634	0.365854	0.439024	0.414634	0.317073	0.365854	0.341463	0.463415	0.487805	0.390244	0.414634	0.560976	0.439024	0.512195	0.365854	0.414634	0.341463	0.439024	0.487805	0.463415	0.414634	0.512195	0.585366	0.407407	0.444444	0.560976	0.536585	0.634146	0.414634	0.4	0.219512	0.317073	0.384615	0.121951	0.097561	0.195122	0	0.414634	0.390244	0.414634
North Omo-9	0.39726	0.344828	0.424658	0.421875	0.344262	0.506849	0.452055	0.410959	0.328767	0.39726	0.350877	0.383562	0.383562	0.369863	0.356164	0.465753	0.452055	0.424658	0.30137	0.39726	0.410959	0.421053	0.452055	0.438356	0.438356	0.369863	0.356164	0.60274	0.569231	0.616667	0.493151	0.534247	0.559322	0.581395	0.575342	0.520548	0.589041	0.610169	0.387097	0.30137	0.328767	0.37931	0.369863	0.328767	0.273973	0.414634	0	0.412698	0.370968
Wellega-1	0.52381	0.395833	0.444444	0.388889	0.45098	0.460317	0.428571	0.396825	0.412698	0.492063	0.315789	0.349206	0.428571	0.412698	0.428571	0.380952	0.380952	0.396825	0.412698	0.412698	0.380952	0.385965	0.396825	0.380952	0.349206	0.396825	0.396825	0.365079	0.459016	0.483333	0.412698	0.444444	0.428571	0.348837	0.380952	0.412698	0.428571	0.389831	0.346154	0.428571	0.333333	0.416667	0.444444	0.412698	0.396825	0.390244	0.412698	0	0.245902
Wellega-10	0.42029	0.388889	0.478261	0.35	0.491228	0.362319	0.434783	0.391304	0.370968	0.467742	0.350877	0.435484	0.419355	0.419355	0.419355	0.403226	0.275362	0.376812	0.347826	0.376812	0.376812	0.375	0.362319	0.391304	0.42029	0.333333	0.391304	0.463768	0.491525	0.533333	0.434783	0.57971	0.4	0.44186	0.492754	0.536232	0.492754	0.372881	0.344828	0.434783	0.434783	0.425926	0.42029	0.362319	0.435484	0.414634	0.370968	0.245902	0
Wellega-11	0.507246	0.388889	0.478261	0.4	0.470588	0.449275	0.434783	0.405797	0.354839	0.419355	0.304348	0.370968	0.387097	0.419355	0.387097	0.387097	0.376812	0.449275	0.463768	0.42029	0.463768	0.54717	0.42029	0.434783	0.347826	0.405797	0.376812	0.565217	0.5	0.591837	0.492754	0.565217	0.454545	0.3125	0.463768	0.536232	0.536232	0.5	0.352941	0.391304	0.391304	0.5	0.478261	0.507246	0.370968	0.466667	0.370968	0.230769	0.344828
Wellega-2	0.4875	0.384615	0.4375	0.492958	0.441176	0.4875	0.425	0.3	0.369863	0.328767	0.385965	0.39726	0.452055	0.465753	0.479452	0.424658	0.425	0.4625	0.475	0.475	0.4375	0.40625	0.425	0.425	0.4	0.45	0.4625	0.45	0.446154	0.45	0.425	0.4875	0.424242	0.372093	0.3625	0.4625	0.3875	0.355932	0.362319	0.425	0.3125	0.507692	0.4625	0.4	0.39726	0.390244	0.424658	0.15873	0.246377
Wellega-3	0.5	0.415385	0.45	0.422535	0.426471	0.525	0.3875	0.3875	0.452055	0.493151	0.438596	0.452055	0.506849	0.547945	0.479452	0.506849	0.4125	0.5	0.4875	0.4625	0.375	0.375	0.3625	0.4625	0.3875	0.4375	0.45	0.5125	0.553846	0.533333	0.4625	0.45	0.545455	0.44186	0.4	0.5	0.425	0.40678	0.347826	0.4625	0.375	0.476923	0.45	0.4625	0.424658	0.536585	0.479452	0.206349	0.333333
Wellega-4	0.4625	0.415385	0.4375	0.338028	0.426471	0.4375	0.375	0.3	0.410959	0.479452	0.438596	0.520548	0.520548	0.561644	0.493151	0.547945	0.475	0.5125	0.45	0.45	0.3875	0.34375	0.35	0.425	0.375	0.4	0.4375	0.475	0.538462	0.5	0.4	0.4625	0.515152	0.465116	0.4125	0.5125	0.4375	0.372881	0.275362	0.4	0.3875	0.507692	0.4375	0.45	0.383562	0.463415	0.438356	0.285714	0.304348
Wellega-5	0.5125	0.384615	0.4875	0.394366	0.558824	0.4625	0.425	0.475	0.452055	0.520548	0.333333	0.452055	0.39726	0.410959	0.424658	0.369863	0.375	0.5125	0.425	0.4	0.4625	0.421875	0.4	0.425	0.35	0.45	0.4625	0.5	0.523077	0.533333	0.5	0.5625	0.5	0.465116	0.5125	0.5875	0.5375	0.474576	0.362319	0.4	0.4625	0.476923	0.4125	0.475	0.369863	0.390244	0.452055	0.222222	0.318841
Wellega-6	0.475	0.415385	0.475	0.338028	0.441176	0.425	0.3125	0.3375	0.410959	0.479452	0.403509	0.438356	0.520548	0.424658	0.438356	0.465753	0.3625	0.425	0.3875	0.4625	0.35	0.296875	0.2875	0.3625	0.3125	0.3875	0.35	0.4875	0.523077	0.533333	0.4875	0.525	0.545455	0.44186	0.475	0.5	0.5	0.40678	0.275362	0.3625	0.35	0.384615	0.4	0.3875	0.356164	0.365854	0.465753	0.190476	0.289855
Wellega-7	0.4625	0.446154	0.4625	0.464789	0.485294	0.4875	0.475	0.45	0.424658	0.383562	0.350877	0.424658	0.424658	0.438356	0.424658	0.424658	0.375	0.4625	0.425	0.475	0.4375	0.5	0.45	0.4	0.375	0.5	0.4125	0.55	0.507692	0.566667	0.475	0.5625	0.469697	0.418605	0.4625	0.6125	0.4375	0.440678	0.376812	0.425	0.4625	0.538462	0.4875	0.425	0.424658	0.414634	0.452055	0.301587	0.289855
Wellega-8	0.4875	0.476923	0.4875	0.394366	0.470588	0.4375	0.45	0.475	0.39726	0.438356	0.385965	0.452055	0.452055	0.465753	0.369863	0.452055	0.4	0.4625	0.525	0.375	0.4375	0.4375	0.325	0.525	0.475	0.375	0.4875	0.45	0.569231	0.533333	0.475	0.4375	0.484848	0.488372	0.4625	0.4375	0.4875	0.440678	0.376812	0.425	0.4125	0.415385	0.4875	0.45	0.39726	0.439024	0.452055	0.269841	0.289855
Wellega-9	0.4625	0.446154	0.5375	0.422535	0.544118	0.4125	0.4	0.4	0.39726	0.438356	0.315789	0.452055	0.369863	0.438356	0.369863	0.424658	0.35	0.4875	0.375	0.425	0.4625	0.40625	0.4	0.4	0.375	0.45	0.3875	0.5	0.492308	0.533333	0.45	0.5875	0.484848	0.44186	0.4375	0.5625	0.5125	0.474576	0.362319	0.45	0.4625	0.446154	0.5125	0.475	0.39726	0.463415	0.424658	0.269841	0.26087
West Gojam-1	0.486111	0.5	0.486111	0.396825	0.516667	0.402778	0.513889	0.5	0.319444	0.25	0.285714	0.347222	0.402778	0.333333	0.319444	0.291667	0.347222	0.458333	0.486111	0.347222	0.416667	0.410714	0.291667	0.375	0.319444	0.375	0.388889	0.444444	0.421875	0.474576	0.444444	0.430556	0.440678	0.348837	0.444444	0.472222	0.486111	0.465517	0.42623	0.458333	0.541667	0.431034	0.444444	0.430556	0.430556	0.4	0.486111	0.451613	0.52459
West Gojam-2	0.644444	0.7	0.577778	0.527778	0.393939	0.577778	0.6	0.511111	0.473684	0.447368	0.5	0.447368	0.5	0.552632	0.526316	0.526316	0.622222	0.6	0.555556	0.533333	0.488889	0.466667	0.533333	0.511111	0.511111	0.533333	0.533333	0.511111	0.289474	0.342105	0.533333	0.444444	0.354839	0.291667	0.488889	0.377778	0.466667	0.394737	0.470588	0.533333	0.377778	0.433333	0.533333	0.511111	0.447368	0.552632	0.421053	0.5	0.511111
West Gojam-3	0.506849	0.482759	0.534247	0.421875	0.540984	0.479452	0.561644	0.547945	0.465753	0.479452	0.403509	0.383562	0.493151	0.424658	0.383562	0.438356	0.452055	0.506849	0.493151	0.424658	0.383562	0.403509	0.369863	0.410959	0.410959	0.424658	0.410959	0.383562	0.353846	0.4	0.410959	0.369863	0.474576	0.325581	0.410959	0.410959	0.424658	0.389831	0.467742	0.410959	0.438356	0.37931	0.424658	0.438356	0.438356	0.439024	0.493151	0.412698	0.516129
West Gojam-4	0.44	0.516667	0.573333	0.424242	0.571429	0.493333	0.533333	0.52	0.369863	0.383562	0.385965	0.369863	0.424658	0.328767	0.369863	0.369863	0.4	0.44	0.346667	0.386667	0.413333	0.423729	0.373333	0.346667	0.373333	0.386667	0.36	0.426667	0.523077	0.566667	0.48	0.466667	0.508197	0.418605	0.453333	0.506667	0.44	0.491525	0.4375	0.426667	0.4	0.483333	0.453333	0.373333	0.424658	0.439024	0.369863	0.349206	0.390625
West Gojam-5	0.479452	0.413793	0.479452	0.40625	0.459016	0.479452	0.479452	0.438356	0.30137	0.369863	0.421053	0.410959	0.438356	0.452055	0.383562	0.493151	0.479452	0.589041	0.438356	0.369863	0.383562	0.280702	0.39726	0.465753	0.465753	0.479452	0.438356	0.465753	0.369231	0.366667	0.356164	0.369863	0.355932	0.302326	0.328767	0.438356	0.424658	0.355932	0.354839	0.383562	0.383562	0.482759	0.424658	0.465753	0.410959	0.512195	0.356164	0.396825	0.451613
West Gojam-6	0.5375	0.569231	0.5375	0.478873	0.573529	0.5375	0.525	0.525	0.369863	0.383562	0.385965	0.39726	0.479452	0.356164	0.315068	0.452055	0.425	0.4875	0.5	0.325	0.3625	0.4375	0.35	0.475	0.475	0.45	0.4375	0.425	0.492308	0.5	0.45	0.3625	0.515152	0.418605	0.4375	0.4125	0.4125	0.525424	0.478261	0.425	0.4875	0.415385	0.5125	0.475	0.534247	0.512195	0.424658	0.396825	0.434783
West Gojam-7	0.465753	0.568966	0.520548	0.390625	0.491803	0.410959	0.465753	0.452055	0.342466	0.356164	0.403509	0.424658	0.479452	0.438356	0.369863	0.452055	0.493151	0.520548	0.479452	0.438356	0.452055	0.368421	0.410959	0.39726	0.39726	0.465753	0.369863	0.424658	0.323077	0.35	0.39726	0.356164	0.423729	0.325581	0.369863	0.424658	0.410959	0.372881	0.387097	0.424658	0.452055	0.431034	0.383562	0.452055	0.479452	0.439024	0.534247	0.47619	0.5
West Gojam-8	0.39726	0.431034	0.506849	0.375	0.491803	0.39726	0.479452	0.465753	0.383562	0.424658	0.421053	0.493151	0.465753	0.424658	0.410959	0.465753	0.452055	0.534247	0.410959	0.39726	0.410959	0.350877	0.369863	0.410959	0.410959	0.39726	0.410959	0.438356	0.307692	0.35	0.383562	0.369863	0.389831	0.325581	0.356164	0.383562	0.39726	0.372881	0.354839	0.356164	0.493151	0.362069	0.369863	0.410959	0.410959	0.439024	0.438356	0.507937	0.5
[truncated: 17 more columns]
